# Supplementary material for: Impact of General Anesthesia on Ciliary Functional Analysis by Digital High-Speed Videomicroscopy in Suspected Primary Ciliary Dyskinesia
Source: Diagnostics (Basel). 2024 Oct 31;14(21):2436. doi: 10.3390/diagnostics14212436 (PMC11544925; doi:10.3390/diagnostics14212436)
Supplement: Supplementary file 1 [file diagnostics-14-02436-s001.zip]

Archive with 1 entries (1 files):
- diagnostics-3156789-supplementary.pdf
